# Supplementary material for: CARD11 mutation and HBZ expression induce lymphoproliferative disease and adult T-cell leukemia/lymphoma
Source: Commun Biol. 2022 Nov 29;5:1309. doi: 10.1038/s42003-022-04284-x (PMC9709164; doi:10.1038/s42003-022-04284-x)
Supplement: Supplementary file 4 — Supplementary Data [file 42003_2022_4284_MOESM4_ESM.xlsx]

## Sheet: Fig1a
Source data for Figure 1a.
genotype	event	OS_month
WT	1	2.82143
WT	1	4.60714
WT	0	6.5
WT	0	6.64286
WT	0	7.71429
WT	1	8.5
WT	0	11.0714
WT	0	11.0714
WT	0	11.1071
WT	0	12.1429
WT	1	13.9643
WT	1	14.0357
WT	1	14.25
WT	1	14.25
WT	1	14.6071
WT	0	15
WT	0	15
WT	0	15
WT	0	15
WT	0	15
WT	0	15
WT	0	15
WT	0	15
WT	0	15
WT	0	15
WT	0	15
WT	0	15
WT	0	15
WT	0	15
WT	0	15
WT	0	15
WT	0	15
WT	0	15
WT	0	15
WT	0	15
WT	1	19.3929
WT	1	20.5357
WT	1	26.6071
CARD	1	1.39286
CARD	1	2.25
CARD	1	2.42857
CARD	1	3.78571
CARD	1	4.78571
CARD	1	5.5
CARD	0	6.25
CARD	1	6.57143
CARD	0	6.71429
CARD	0	6.71429
CARD	1	7.46429
CARD	1	7.5
CARD	1	9.14286
CARD	0	9.89286
CARD	0	10.25
CARD	1	10.3571
CARD	1	10.6429
CARD	0	10.75
CARD	0	10.9643
CARD	0	10.9643
CARD	0	11.0714
CARD	0	11.7143
CARD	0	11.7143
CARD	1	12.3571
CARD	1	12.5
CARD	0	12.6429
CARD	1	13.3571
CARD	1	13.75
CARD	1	18
CARD	1	19.25
CARD	0	19.5
CARD	0	19.6429
CARD	1	20.1786
CARD	0	20.75
CARD	1	24.0357
CARD	1	25.0714
CARD	1	26.2143
HBZ	1	4.39286
HBZ	1	4.89286
HBZ	1	5
HBZ	1	5.64286
HBZ	1	5.67857
HBZ	1	5.71429
HBZ	1	5.75
HBZ	1	5.78571
HBZ	1	5.82143
HBZ	1	5.85714
HBZ	1	6.10714
HBZ	1	6.10714
HBZ	1	6.17857
HBZ	1	6.35714
HBZ	1	6.35714
HBZ	1	6.39286
HBZ	1	6.53571
HBZ	1	6.64286
HBZ	1	6.78571
HBZ	1	6.78571
HBZ	1	6.89286
HBZ	1	6.92857
HBZ	1	7.03571
HBZ	1	7.07143
HBZ	1	7.07143
HBZ	1	7.14286
HBZ	1	7.21429
HBZ	1	7.21429
HBZ	1	7.25
HBZ	1	7.25
HBZ	1	7.25
HBZ	1	7.25
HBZ	1	7.25
HBZ	1	7.32143
HBZ	1	7.35714
HBZ	1	7.35714
HBZ	1	7.39286
HBZ	1	7.39286
HBZ	1	7.46429
HBZ	1	7.53571
HBZ	1	7.53571
HBZ	1	7.64286
HBZ	1	7.71429
HBZ	1	7.75
HBZ	1	7.78571
HBZ	1	7.82143
HBZ	1	7.85714
HBZ	1	7.89286
HBZ	1	8.03571
HBZ	1	8.03571
HBZ	1	8.17857
HBZ	1	8.28571
HBZ	1	8.39286
HBZ	1	8.42857
HBZ	1	8.60714
HBZ	1	8.78571
HBZ	1	8.85714
HBZ	1	8.89286
HBZ	1	8.89286
HBZ	1	9.03571
HBZ	1	9.35714
HBZ	1	9.39286
HBZ	1	9.39286
HBZ	1	9.60714
HBZ	1	9.64286
HBZ	1	9.64286
HBZ	1	9.67857
HBZ	1	9.89286
HBZ	1	10.1071
HBZ	1	10.25
HBZ	1	10.3571
HBZ	1	10.3929
HBZ	1	10.4286
HBZ	1	10.8571
HBZ	1	11
HBZ	1	11
HBZ	1	11.3929
HBZ	1	11.9286
HBZ	1	11.9286
HBZ	1	11.9286
HBZ	1	12.2857
HBZ	1	13.5357
HBZ	1	13.8929
HBZ	1	13.8929
HBZ	1	14.1429
HBZ	1	14.1429
HBZ	1	14.1786
HBZ	1	17.5357
HBZ;CARD	1	2.03571
HBZ;CARD	1	2.28571
HBZ;CARD	1	4.25
HBZ;CARD	1	4.5
HBZ;CARD	1	4.96429
HBZ;CARD	1	5.35714
HBZ;CARD	1	5.46429
HBZ;CARD	1	5.5
HBZ;CARD	1	5.78571
HBZ;CARD	1	5.78571
HBZ;CARD	1	5.85714
HBZ;CARD	1	5.96429
HBZ;CARD	1	6
HBZ;CARD	1	6.03571
HBZ;CARD	1	6.14286
HBZ;CARD	1	6.14286
HBZ;CARD	1	6.32143
HBZ;CARD	1	6.32143
HBZ;CARD	1	6.35714
HBZ;CARD	1	6.42857
HBZ;CARD	0	6.5
HBZ;CARD	1	6.5
HBZ;CARD	1	6.57143
HBZ;CARD	1	6.60714
HBZ;CARD	1	6.60714
HBZ;CARD	0	6.75
HBZ;CARD	1	7.17857
HBZ;CARD	1	7.21429
HBZ;CARD	1	7.46429
HBZ;CARD	1	7.85714
HBZ;CARD	1	8.75

## Sheet: Fig1b
Source data for Figure 1b.
At 3 months				At 6 months
genotype	WBC	CD4+CD8-		genotype	WBC	CD4+CD8-
WT	7300	520.49		WT	4500	468
WT	6900	531.3		WT	5400	510.84
WT	8100	594.54		WT	5600	593.6
WT	9000	664.2		WT	6200	615.66
WT	9700	666.39		WT	5900	719.8
WT	9500	681.15		WT	4500	760.5
WT	5200	686.4		WT	5400	777.6
WT	7400	698.56		WT	6500	780
WT	10400	722.8		WT	7600	805.6
WT	8700	784.74		WT	8000	840
WT	9300	852.81		WT	7900	845.3
WT	12300	879.45		WT	8100	858.6
WT	8700	896.1		WT	9800	883.96
WT	8900	925.6		WT	5900	896.8
WT	9100	928.2		WT	5200	899.6
WT	8900	952.3		WT	7700	916.3
WT	12100	1034.55		WT	6200	917.6
WT	12700	1061.72		WT	8000	992
WT	10700	1080.7		WT	9600	1027.2
WT	9700	1086.4		WT	8100	1028.7
WT	13600	1206.32		WT	8700	1087.5
WT	11800	1215.4		WT	9300	1125.3
WT	11800	1805.4		WT	12900	1151.97
CARD	9200	796.72		WT	12300	1179.57
CARD	9900	1148.4		WT	10300	1194.8
CARD	12000	1320		WT	10800	1512
CARD	12700	1524		WT	11400	1767
CARD	15600	1825.2		CARD	6000	774
CARD	14000	1862		CARD	11600	873.48
HBZ	2900	145.58		CARD	11700	895.05
HBZ	3700	213.49		CARD	8200	1049.6
HBZ	3300	224.07		CARD	7300	1051.2
HBZ	3700	249.38		CARD	13400	1062.62
HBZ	4500	283.05		CARD	15200	1095.92
HBZ	4600	295.32		CARD	9100	1483.3
HBZ	4300	309.17		CARD	11000	1683
HBZ	4700	330.88		CARD	16500	1699.5
HBZ	5300	333.9		CARD	20300	1733.62
HBZ	4700	355.79		CARD	16700	2605.2
HBZ;CARD	3200	216		HBZ	3900	171.21
HBZ;CARD	2400	217.92		HBZ	4700	293.28
HBZ;CARD	5000	306		HBZ	3500	324.8
HBZ;CARD	6200	731.6		HBZ	4000	353.6
				HBZ	5300	376.83
				HBZ	5100	383.52
				HBZ	6100	408.7
				HBZ	4900	437.08
				HBZ	6400	496
				HBZ	5300	496.61
				HBZ	6300	538.65
				HBZ	8500	705.5
				HBZ	8600	885.8
				HBZ;CARD	4300	81.7
				HBZ;CARD	3200	216
				HBZ;CARD	2400	217.92
				HBZ;CARD	4000	218
				HBZ;CARD	4300	248.97
				HBZ;CARD	4900	276.36
				HBZ;CARD	5200	318.24
				HBZ;CARD	2900	321.9
				HBZ;CARD	4600	336.72
				HBZ;CARD	5200	413.92
				HBZ;CARD	5800	483.14
				HBZ;CARD	7700	561.33
				HBZ;CARD	6200	731.6

## Sheet: Fig1c
Source data for Figure 1c.
genotype	Ly_ratio	Ab_Ly_ratio	Mono_ratio	Neut_ratio
WT	81.1	0	10.8	8.1
WT	88.9	0	5.6	5.6
WT	84.6	0	2.6	12.8
WT	84.6	0	2.6	12.8
WT	84.6	0	2.6	12.8
CARD	87.5	2.5	0	10
CARD	92.7	0	2.4	4.9
CARD	66	2.1	10.6	21.3
HBZ	43.5	0	19.6	37
HBZ	66.7	0	7.4	25.9
HBZ	54.8	4.8	4.8	35.7
HBZ;CARD	70.7	2.4	12.2	14.6
HBZ;CARD	56.8	8.1	10.8	24.3
HBZ;CARD	75	4.5	2.3	18.2

## Sheet: Fig2a
Source data for Figure 2a.
At 6 months			At 12 months
genotype	Sp_cells_total		genotype	Sp_cells_total
WT	58.1891		WT	15
WT	68		WT	64
WT	72.5455		WT	71.8782
WT	82		WT	84
WT	85.5556		WT	86.1714
WT	93.5451		WT	87.73
WT	96		WT	90.72
WT	103		WT	122.567
WT	103.836		WT	125.28
WT	106		WT	136.594
WT	110.243		WT	200.307
WT	112.377		CARD	92.9915
WT	114.045		CARD	97.2632
WT	116		CARD	101.521
WT	126.667		CARD	105.699
WT	128		CARD	154.73
WT	128.394		HBZ	66.7686
WT	130		HBZ	80.6143
WT	132		HBZ	83.6857
WT	149.76		HBZ	134.101
WT	162		HBZ	136.901
CARD	83.6441		HBZ	160.39
CARD	86.3544		HBZ	163.863
CARD	100.058		HBZ	187.998
CARD	104		HBZ	191.57
CARD	107.298		HBZ	221.102
CARD	115.529		HBZ	402.168
CARD	156		HBZ	547.876
CARD	157.475
CARD	168
CARD	171.387
CARD	182.984
CARD	205.024
CARD	211.415
CARD	227
CARD	256.443
HBZ	13
HBZ	14
HBZ	16.9045
HBZ	38
HBZ	49.8738
HBZ	56
HBZ	70
HBZ	72
HBZ	79.9464
HBZ	80.0328
HBZ	82
HBZ	93.7115
HBZ	94
HBZ	136
HBZ	140
HBZ	146
HBZ	161.67
HBZ	200
HBZ	230.704
HBZ	260
HBZ;CARD	65.4309
HBZ;CARD	84.4623
HBZ;CARD	95.3048
HBZ;CARD	132
HBZ;CARD	139.555
HBZ;CARD	144
HBZ;CARD	154.336
HBZ;CARD	166.46
HBZ;CARD	180.674
HBZ;CARD	181.485
HBZ;CARD	187.389
HBZ;CARD	222.176
HBZ;CARD	254.212

## Sheet: Fig5a
Source data for Figure 5a.
genotype	Body_CD4+CD8-_num	Body_CD4-CD8+_num	Body_Tem_num	Body_Treg_num
WT	2.8989	3.7183	4.18207	0.986998
WT	6.8162	7.4508	2.58794	0.481768
WT	7.38013	6.71547	1.71152	0.430359
WT	10.2605	11.112	5.14284	1.08198
WT	10.6871	13.0468	7.30446	1.01263
WT	11.2695	5.66593	2.7993	0.49508
WT	11.8281	10.8931	9.25129	0.739258
WT	12.7011	13.2004	7.9985	0.807226
WT	20.5536	11.2962	6.98079	1.4885
WT	22.0213	13.8555	7.84948	1.18861
WT	24.94	15.182	6.49411	1.65878
CARD	8.55328	5.82833	8.15466	1.38953
CARD	12.6655	6.74791	10.4356	1.8967
CARD	14.5684	7.38477	7.2297	2.77064
CARD	15.1987	12.1378	12.2226	3.14862
CARD	16.3398	14.161	9.64192	3.35826
CARD	17.0303	10.3661	8.75551	2.86824
CARD	19.7982	12.3248	17.3016	2.31747
CARD	20.488	17.5167	7.87461	1.38811
CARD	21.7024	18.8097	13.5141	4.70747
CARD	26.6705	25.2909	7.03177	1.10855
HBZ	3.9581	1.0316	1.55073	0.20588
HBZ	4.15533	1.11827	1.97931	0.267644
HBZ	10.6092	2.50796	9.24929	0.407768
HBZ	12.314	3.3852	6.4303	0.664764
HBZ	12.7296	4.37788	10.6431	1.24272
HBZ	13.4445	3.5773	12.0163	0.903022
HBZ	14.6075	2.97129	13.5063	0.907703
HBZ	17.1915	3.49832	16.8395	1.08329
HBZ	17.64	14.2343	9.06879	1.88423
HBZ	26.6093	7.297	17.6049	1.40544
HBZ	30.2982	9.54181	16.7721	1.04278
HBZ	40.8114	10.1857	41.6693	3.62109
HBZ;CARD	13.8969	5.70457	9.79423	1.79461
HBZ;CARD	14.8782	8.13503	13.9596	2.08657
HBZ;CARD	16.757	7.70152	14.342	2.91321
HBZ;CARD	19.1154	6.83782	14.1329	2.36764
HBZ;CARD	19.1197	8.5486	12.916	2.9663
HBZ;CARD	27.5077	8.06522	11.4982	2.89919
HBZ;CARD	28.3783	12.9989	17.3685	2.09088
HBZ;CARD	30.4915	14.5335	15.7731	4.82752
HBZ;CARD	34.3202	12.3822	27.9729	6.81931
HBZ;CARD	34.3767	15.4796	17.2384	3.20541
HBZ;CARD	38.9433	12.0346	15.7004	3.73805
HBZ;CARD	41.1537	15.8985	20.6415	6.16537
HBZ;CARD	41.5941	12.6568	33.5294	11.9834
HBZ;CARD	51.2683	13.2966	42.2314	9.91525

## Sheet: Fig5b
Source data for Figure 5b.
genotype	Body_CD4-CD8+_num	Body_CD4+CD8-_num	Body_Tem_num	Body_Treg_num
WT	2.757	2.2935	2.01843	0.20786
WT	7.02693	7.72533	6.90309	3.10985
WT	11.6745	7.91278	5.86332	2.0496
WT	8.72962	9.05145	6.0613	1.28379
WT	11.1362	10.8367	6.30181	0.982682
WT	12.8128	12.8688	12.89	1.75586
WT	12.982	14.47	10.6274	0.857468
WT	7.47809	16.8832	12.5865	1.92679
WT	9.46848	17.7077	14.2269	2.96711
WT	15.6453	21.3798	15.9122	2.7207
WT	13.4351	22.1355	15.111	1.79683
CARD	8.20033	8.37435	6.72249	1.63502
CARD	11.1324	9.52332	8.8876	2.27146
CARD	13.8037	10.897	8.27234	2.45503
CARD	7.51286	11.8984	7.85753	1.18549
CARD	16.8407	15.4582	16.0672	3.29745
CARD	17.1734	15.6204	11.7827	3.4746
HBZ	7.24629	18.2512	4.07777	0.500564
HBZ	5.74043	18.3061	17.3891	1.48108
HBZ	10.384	20.0226	24.8469	1.54703
HBZ	6.86467	30.4301	27.7556	1.46342
HBZ	13.9477	35.1843	36.2517	1.97175
HBZ	3.53268	36.0563	37.8542	2.14639
HBZ	17.5432	40.4961	33.5262	2.50668
HBZ	13.2559	45.7375	42.1154	3.17914
HBZ	17.0722	46.941	38.3126	6.75104
HBZ	10.9531	85.278	85.7521	NA
HBZ	15.4165	119.946	120.232	5.29913

## Sheet: Fig6a_up
Source data for upregulated genes in Figure 6a.
Region	CARD_up CARD;HBZ_up HBZ_up	CARD_up HBZ_up	CARD;HBZ_up HBZ_up	CARD_up	HBZ_up	CARD;HBZ_up
Number of genes	12	2	432	3	431	64
List of genes	Ccl5	Zfp729b	Ankrd28	Gzmb	Dna2	Rfc5
	Arf4	Ighv1-39	Men1	Fgl2	Wnt11	Rsl1d1
	Ighv2-3		Ssu72	PSME3IP1	Wdr81	Chmp6
	Zbtb8os		Ep400		Ankrd27	Cenph
	Igkv8-30		Angptl4		Pxn	Mga
	Ighv14-1		Pts		Fat3	Igkv2-137
	Suox		Urgcp		Dlgap2	Itih1
	Prkcsh		Sall2		Kif14	Kat2a
	Tank		Gm10717		Zfp114	Trip13
	Cdh1		Plin3		Jchain	Lnpep
	Tnfrsf13c		Rangap1		Cbx7	Ptprk
	Penk		Crybg3		Scaf11	Man2b2
			Gm8879		Lrch4	Sart1
			Sytl3		Lrrc8c	Ddx60
			Igkv1-117		Lrig2	Tacc3
			Fbrs		Arel1	Coil
			Birc6		Fosb	Pebp1
			Itgb7		Gabpa	Plxdc1
			Sqstm1		Tomt	Chtop
			Sarm1		Mei4	C2cd2
			Igkv16-104		Spock2	Fcgr4
			Bak1		Atp13a1	Sulf2
			Igfbp7		B430218F22Rik	Dscc1
			Palm		Pacs1	Atxn1
			Psma2		Ighj3	Tpm3-rs7
			Lsr		Tmem38b	Gtf3a
			Samd9l		B4galt7	Zyx
			Cd7		Adamts10	Nek2
			Med4		Map7d1	St6galnac4
			Speer3		Gnb2	Oas1a
			Atp2a3		D030056L22Rik	Cd8b1
			Tet3		Ighv1-82	Slc35c1
			Ptprcap		Mier2	Capn5
			Acsl4		Cep57l1	Pik3cg
			Suz12		Ddx6	Minpp1
			Mff		Tsc22d1	Phgdh
			Gna15		Ptpra	Ighv1-18
			Taf7		Fbxl14	Gm10778
			Igkv12-41		Trappc3	Bloc1s5
			Anxa6		Mprip	Oas3
			Chst12		Iffo1	Emp3
			S100a6		Frem1	Xpnpep1
			Hdac3		Igkv12-98	Pon3
			Psme2		Mllt10	Alpl
			Prkch		Phf1	Zfp871
			Ighv3-6		Jund	Smpdl3b
			Rtkn		Nup188	Gsto1
			Tbc1d9b		Gm29609	Cenpp
			Igkv14-100		Shkbp1	Gm4767
			Zmiz1		Tchp	Gatm
			Map4k1		Dhdh	Gm8906
			Arf1		Ddx58	Nap1l3
			Immp2l		Usp17le	2610318N02Rik
			Ddx21		Zfp148	Speer2
			Syne3		Ttc21b	Bbs10
			Ddx24		Clic5	Rftn1
			Pcbp2		Fmnl1	Card11
			Vps26b		Nrp1	Zfp771
			Ddx10		Npm3	Dut
			Nup210		Golm1	Tarbp1
			Bco2		Zfhx4	Ighv1-50
			Snrk		Pepd	Atg9b
			Slc25a24		Iglv1	Tnfsf10
			Mmp10		Atp8b2	Ighv1-58
			Stk35		Psma3
			Cdcp1		Stradb
			Mmp13		Sec24a
			Top2a		Themis
			Itgb1		Micu2
			C2cd4b		Slpi
			Add3		Nrp2
			Aicda		Gpr18
			Itgae		Ltb
			Fzr1		Atf7ip2
			Il18		Fkbp11
			Prr12		Gspt2
			L3mbtl3		Hsf4
			Podnl1		Igkv6-23
			Inf2		Akna
			Gm5861		Armcx2
			Cd101		Olfr862
			Tap2		Itpr1
			Atp13a2		Rexo1
			Kif20a		Ccp110
			Ccr4		Fndc10
			F2rl3		Rcor3
			Pitpnm1		Ptrh1
			Eif1ax		Igkv3-10
			Pik3c3		Dhx29
			Cuedc2		Igkv15-103
			Ntng1		Batf
			Rassf5		4931428F04Rik
			Med1		Mylpf
			Fcho1		Ldhb
			Lclat1		Rarg
			Afg3l1		Rps6kc1
			Abhd17a		Gpr162
			Igkv9-124		Nat10
			Sacm1l		Tpra1
			Heatr9		Slc1a5
			Pls1		Senp6
			Nid2		Chl1
			Cops6		Pi4k2a
			Slc12a7		Dhx30
			Cdkl3		Myc
			Ighv1-74		Gbe1
			Epcam		Gse1
			Tmem154		Ubac2
			Vmp1		2310034C09Rik
			Popdc2		Map1b
			Igkv6-25		Art2b
			Tacstd2		Wdtc1
			Psme1		Igkv4-58
			Tspan5		Cep76
			Tet1		Igkv4-50
			Efnb2		Isx
			Tbx21		Cdc42ep4
			Susd2		Rasgrp2
			Gapdh		Wrnip1
			Ddx42		Gfra2
			Rbck1		Pms1
			Gm8890		Ighv6-3
			Espl1		Vars
			Psmd2		Ighv1-61
			Vav3		Ighj4
			Triobp		Kremen1
			Arap3		Pygo2
			Dnase1l3		Trp53bp2
			Zfp287		Adam1a
			Skap1		Tceal5
			Sephs1		Cdc25a
			Khnyn		Hdhd5
			Cmtm7		Mgat2
			Poldip3		Dennd1b
			Msl3l2		Golim4
			Lztfl1		Irf2
			Nod1		Ces2g
			Kcnk5		Pcdhga11
			Tars		Myo9b
			Ergic1		Caprin1
			Ptpn21		Gna13
			Nfatc1		Snapc5
			Sox9		Nacc1
			Crybg1		AI413582
			Ddx5		Enpp5
			Paqr4		Fkbp5
			Reps1		Araf
			Iglj1		Marcksl1
			Slc35d3		Arhgap10
			Mysm1		Rnf166
			Prc1		Bloc1s6
			Igkv8-28		Ciita
			Plcl1		Ppp1r18
			Asb2		Pik3r5
			Pik3r4		Jakmip1
			Sytl1		Pck2
			Sidt1		Fignl1
			Fig4		Olfr869
			Rimklb		Tjp2
			Calca		Gca
			Il9r		Psmb1
			Racgap1		Rasd1
			Igkv5-43		Klf2
			Snapc1		Fam98c
			Derl3		Yeats4
			Tecpr1		Naaa
			Efhd2		Avpi1
			Prr5l		Tmtc3
			Myl10		Rps6ka2
			Srp54a		Rmdn2
			Nphp1		Hes6
			Angptl2		Rnf123
			Acot11		Limk1
			Wipf1		Snx18
			Glb1		Igkv8-34
			Fam135a		Igsf9
			Timeless		5730455P16Rik
			Armc3		Pkmyt1
			Igkv4-57		Ighv1-54
			Tnfrsf1b		Prdm1
			Rxra		Ankrd7
			Mt1		Itpr3
			Grk6		Zfp36l2
			Wrap73		Efhc1
			Rgs3		Pkdcc
			Igkv10-96		B3gat3
			Taf9		Zer1
			Igkv4-63		Brwd3
			Ubash3b		Sfxn2
			Gm10800		Lefty1
			Car5b		Cptp
			Pus7		Gm9887
			Psmd8		Brat1
			Sarnp		Fam222a
			Itgam		Tspear
			Nae1		Gpr21
			Cmtm8		Itga4
			Zgrf1		Thbs1
			Extl3		Lmnb1
			Ighv2-2		Ighv5-9
			Cops3		Rasal3
			Glud1		Rnf40
			Ighv5-17		Ahdc1
			Psmd7		Zfp445
			Iglc3		Rpa1
			Idh2		Gpd1l
			Mgat4b		Arf5
			Osr2		Zfp503
			Ttc7		Gm10721
			Rps6ka1		Ahr
			Cttnbp2		Cpsf2
			Ighv1-81		Zmym4
			Ighv1-72		Prkd2
			Dimt1		Camta2
			Lzts2		Sun2
			Ppp2r3a		Igkv1-132
			Grb2		Eml4
			Serpinf1		Tfeb
			Dkkl1		Kremen2
			Slc4a8		Ackr2
			Psmc6		Gpld1
			Ttf2		Map3k11
			P4htm		Dusp1
			Sla2		Gpr146
			Lrwd1		Faah
			Vax2		Hdac7
			Amotl2		Olfr475-ps1
			Igkv6-17		Socs5
			Ndufa13		Lrrc20
			Fkrp		Hyal6
			Dgcr6		Dok3
			Itih5		Fgf18
			Ighv7-1		Rasgrp3
			Zc2hc1c		Ehbp1l1
			Cd80		Ighm
			Ccl1		Kif5c
			Mmp1a		Lrmp
			Ttc41		Armc9
			Rab11fip5		Acap2
			Gprc5a		Gtpbp2
			Pias3		Senp7
			Rhbdf1		Egr1
			Arap1		Mab21l2
			Mcur1		Prex1
			Ccna2		Fbxl20
			Shoc2		Ankrd46
			Selplg		Celsr1
			Dkk3		Usp30
			Memo1		Cited2
			Ighv1-19		Sh2b1
			Tbc1d1		Abr
			Igkv4-53		Arl5c
			Psmd6		Mtg2
			Fam160b2		Fcrl5
			Akr1b8		Mtmr3
			Adam19		Abra
			Lipe		Pcnt
			Gas2l1		Gm12216
			Lamb3		Snrnp70
			Adss		Bloc1s4
			Hcfc1		Aoc2
			Mmel1		Urb2
			Eml5		Phc2
			Mttp		Gm21190
			Rasgef1b		Mea1
			Myo1f		Igkv13-84
			Msn		Per2
			Bhlhb9		Fam53b
			Igkv4-91		Sun1
			Arhgef28		Pcdhga5
			Hip1		Dusp8
			Atrnl1		Zfp109
			Epha3		Cep250
			Dapk2		Ppargc1b
			Myo1c		Sptbn1
			Btbd18		Zranb3
			Psmc5		Zcchc8
			Sh2d3c		Zbtb4
			Dctn1		Slamf7
			Igkv4-70		Igkv8-21
			Strip1		Agfg2
			Fis1		Manba
			Zc3hav1		Dock8
			Arf6		Col3a1
			Col18a1		Tnfrsf21
			Sipa1		Fabp7
			Spin2c		Osbpl5
			Taf6		Bin2
			Psmb3		Numa1
			Susd3		Ank3
			Gna11		Vps52
			Slc1a4		Ankib1
			Trp53i11		Mvd
			Mif		Msi2
			Epas1		Arhgef3
			Phf11b		Ighv14-3
			Amy1		Adssl1
			Ndor1		Gm14295
			P4ha1		Iglc1
			Lpar5		Plxna3
			Ddx1		Alyref
			Hip1r		Tiam2
			St14		Ighv14-2
			Per1		P2ry1
			Fibp		Rhbdd3
			Ripor3		Kif13b
			Col5a3		Nfil3
			Zcchc7		Rasa3
			Gm2a		Akap8l
			Enpp1		Ighv5-9-1
			Ccdc92		Zbtb12
			Map6		Nbeal2
			Layn		Gm8922
			Srp54b		Zfp12
			Hlx		Clasrp
			Lman2l		Slc47a2
			Igkv1-135		Tmem107
			Itga2		Tpst2
			Gnptab		Prg2
			Nap1l1		Zfp654
			Ssh1		Gria3
			H1f0		Gipc1 ENSMUSG00000019433
			Gmpr2		Cmklr1
			Ncapg		Crb3
			Nf2		Tcf3
			Neo1		Mamld1
			Psmd5		Mgst1
			Dnmt1		Grip1
			Zfp869		Rap1gap2
			Ada		Pygb
			Ighv9-1		Psmd4
			Igkc		Crtc2
			Kdm4a		Ppargc1a
			Il12rb1		Gm10722
			Rab3ip		Muc20
			Gm11168		Ighv11-2
			NA		Tradd
			Ehd1		C330018D20Rik
			Senp2		Zcchc2
			Cd79b		Dyrk1b
			Gsdmd		Igkv3-12
			Plec		Ssh2
			Baiap3		Ppp1r3c
			Gm15262		Zfp941
			Rsph3a		Mtmr1
			Wapl		Tnrc18
			Psmb8		Acsf3
			Igkv4-59		Lcp2
			Nedd4l		Dnm2
			Gzma		Rwdd2b
			Sec63		Arhgef1
			Pawr		Ptch1
			Mast3		Igkv8-19
			Kmt5a		Zc3h4
			Ano10		Mfrp
			Plcl2		Them6
			Hba-a2		Itga7
			Ccar2		1700017B05Rik
			Trim14		Ighv1-5
			Arhgef2		B3gnt2
			Dnd1		Ryr1
			Ablim2		Arhgap45
			Trib2		Auts2
			Naca		Skp2
			Wdr6		Dlg2
			Wars		Igkv6-15
			Tsc22d4		Ighv1-66
			Dnah1		Csrnp1
			Gm43738		Anxa9
			Hpse		Cib1
			Lpin1		Tlr12
			Copb1		Rgs14
			Gm10801		Adora2a
			Igkv4-72		Zbtb7a
			Hk1		Igkv4-80
			Rhbdf2		Keap1
			Psap		Igsf5
			Cracr2a		Itgb3
			Drg1		Bcl3
			Pycard		Lingo4
			Kmt2a		Crtc3
			Ncstn		Ehmt2
			Jade1		Rnf31
			Usf2		Ddx18
			Lgals3		Ighv3-8
			Nsmce1		Higd1a
			Psmd3		Ighj2
			Pik3r1		Ighv1-31
			Uspl1		Krt18
			Gm10718		Naprt
			Fut8		Zan
			Ddx41		Cbx4
			Bms1		Hemgn
			Rcan1		Tjp3
			Ifi27l2a		Pdlim4
			Zranb1		Slc29a2
			Fip1l1		Mpeg1
			Hamp2		Def6
			Pik3cd		Cog8
			Impa2		Lrrk1
			Pigz		Pik3r2
			Ptges2		Rab30
			Bri3bp		Was
			Sec62		Mesd
			Zfp282		Galnt6
			Padi2		Tff1
			Il16		Cd79a
			Capn2		Nrf1
			Spryd3		Nfkbiz
			E2f2		Kifc2
			Grk2		Frmd8
			Ighv1-26		Myo18b
			Tob2		Nsmaf
			Rps6ka5		Mcm3ap
			Gdpd5		Sart3
			Igkv5-48		Igkv12-38
			AI837181		Sgpp1
			Gm10184		Mettl25
			Tspyl2		Nr4a2
			Chtf8		Ssh3
			Sbno1		Gm6685
			Clock		Col15a1
			Pitpnm2		Slc37a1
			Acsl5		Slc11a2
			Gm8897		Bicra
			Trerf1		Stard5
			Nlrp1a		Kbtbd11
			Ighv7-3		Mcts2
			Csrnp2		Chfr
			Appl2		Vasp
			Gm10719		Ap5z1
			Acly

## Sheet: Fig6a_down
Source data for downregulated genes in Figure 6a.
Region	CARD_down HBZ_down CARD;HBZ_down	CARD_down HBZ_down	CARD;HBZ_down CARD_down	CARD;HBZ_down HBZ_down	CARD_down	HBZ_down	CARD;HBZ_down
Number of genes	0	1	2	180	20	365	115
List of genes		Cdk5rap1	Igkv4-69	Serpinb1a	Pip4k2a	Cntln	Cd69
			Igkv4-61	Itm2a	Pes1	Adap2	Dnajb1
				Tpt1	Trib1	4930415L06Rik	Gm21409
				Cxcr3	Mxra8	Rasgrf1	Tgif1
				Icos	Igkv3-1	Fmo1	Acpp
				Gm8206	Taf1	Polr1c	Nuak2
				Il22	Ddx3x	Nagk	Rragd
				Ltb4r1	Vsir	Zswim9	Hsp90ab1
				Msmo1	1810009J06Rik	Scin	Gm20736
				mt-Nd2	Zyx	Bmp4	Traj18
				Bpnt1	Ccar1	Lpxn	Trav6-3
				Il17f	Igkv4-68	Rps17	Ppp4r2
				Gadd45b	Iglc2	Cldn34d	Filip1l
				Cox11	Flrt3	Mia	Polg
				Odc1	4833420G17Rik	Gabrd	Swt1
				Ephx1	Ralbp1	Crbn	Tmem88
				Zcchc12	Ddx17	Riok2	Hsph1
				Ddx31	Pip4k2c	Actrt2	Gpkow
				Samsn1	Chtf8	Trav17	4933434E20Rik
				Gnpnat1	Szt2	Pramel4	Camk4
				Cd6		Pik3r6	Chchd7
				Ptpn5		Ftl1-ps1	Ccdc163
				Cnot4		Aldh7a1	Atxn7
				C9orf72		Gm10024	Gbp11
				Cd86 ENSMUSG00000022901		Leap2	Man1a
				mt-Nd6		Ttl	Whrn
				Cldnd1		Nnat	Sf3b1
				Lilrb4a		Ndrg1	Fcer2a
				D16Ertd472e		Tmem39b	Kras
				mt-Cytb		Myl12a	Actn2
				mt-Co1		Ipo13	Klf6
				mt-Atp8		Fads1	Gm17334
				Ppp1r11		Ggh	Glcci1
				Trav4-4-dv10		Slc18b1	Plaur
				Dapl1		Bnip2	Rubcnl
				Tnfrsf25		Olfml2a	Gm10134
				Nfkb1		Sspn	Ncf2
				Morf4l2		Rps28	Il2rg
				Acot9		Zswim8	Herpud1
				Map1lc3b		Adam4	Cpm
				Gbp2b		Havcr2	Gpr183
				Gm20594		Reps2	Fos
				Zbtb16		Slc6a5	Lef1
				Cstb		Srxn1	Lgmn
				Cox7a2l		Grk5	Wfdc17
				Trps1		Zp2	Nop56
				Smox		Lim2	Atp1b1
				Rln3		Il20rb	Il7r
				Ctla2a		Prdx1	Ppp1r15a
				Selenok		Slc6a4	Igfbp4
				mt-Co3		Rps20	Noxa1
				Tmem176b		A930018P22Rik	Pim2
				Cd5		Ephb6	Trav14-3
				Paip1		Mmrn1	Rasa1
				Gm8797		Psmf1	Hspb1
				mt-Nd4l		Tas2r109	Sell
				Ugcg		Gm5485	Uty
				H2-Q2		Pick1	Trav14-1
				Por		Sytl2	Gm49392
				Akr1c13		Epha7	Fcrl1
				Tnfrsf26		Ddx43	Zfp592
				Tmem64		Mkx	Cd28
				Gpr83		Perp	Spin1
				mt-Atp6		Prl7d1	Gadd45g
				Grm6		Gabre	Zfp36
				Il23r		Trmt61a	Rel
				Serpina9		Gsdme	Siah3
				Lilr4b		Cish	Ackr3
				Il17a		Tom1l1	Fam43a
				Fas		Tas2r116	Tnf
				Ifit1		Anks1	Stt3b
				mt-Nd1		Hdac8	Sdcbp
				Nrip1		Odf3l2	Mgat4a
				Isg15		Rcl1	Kmt2e
				Ubb		H2-Q4	Nucb2
				Zeb1		Ssbp2	Oasl1
				Krt83		Acsl3	Ctns
				Acsl1		Cinp	Ltv1
				Ccr2		Itgb8	Atl3
				Gypc		Il20ra	Terf1
				Fbxo11		Kpna2	Prdx6
				Nsg2		Epha6	Grk3
				Eif2s2		Usp3	Myo1e
				Ecm1		Adamts13	Arl5b
				Matk		Gzmb	Tsc22d3
				Lmbrd1		Nsa2	Clk1
				Rps27		Shank3	Ern1
				Gpx1		E130208F15Rik	Mmgt1
				Got1		Gm5460	Dennd5a
				Atp8b4		Strip2	Adgrg5
				Cd44		Ddx59	Hspa1b
				Klrk1		Wls	Rgcc
				Mrps6		Gsdmc	Uba1y
				Fth1		Srp54c	Cers4
				Bcl2a1b		Cd300lb	Crlf3
				Gm49339		Tas2r120	Pan3
				Abcb1a		Mnt	Skil
				Mchr1		Gm2431	Psen2
				Rgs10		Nnmt	Pim1
				Khdc3		Rab9	Nfkbid
				Emb		Klrd1	Gm20481
				Nim1k		Tas2r113	Gm21258
				Il1r2		Ufsp1	Mapk11
				Arntl		Gm1604a	Zhx2
				Rpl5		Stx4a	Arl4a
				Dhx40		Xcl1	Rgs16
				Crem		Ssr3	Gimap6
				Faim		Atp6ap2	Ifrd1
				Klrb1c		Taco1	Nfe2l2
				Txk		Plce1	Plekho1
				Picalm		Pemt	Fbxl5
				Proz		Acsm5	Hspa1a
				Padi4		Hexim1	Tm7sf3
				Jak2		D11Wsu47e	Clk3
				Ghitm		Acer1	Stap1
				Gal		Crybb1
				Mctp1		Rpl15
				Napa		Mdh1
				Pde4b		Iglc4
				Sat1		Thap12
				Gm2663		Gm5414
				Btla		Tal1
				Rnf7		Agap3
				Ddit3		Klk1b9
				Tspan13		Hpgds
				Igtp		Ddx50
				Ranbp10		Gm17509
				Fam169b		Trim9
				Gm49391		Tnp1
				Nampt		Sgsm1
				Zbtb10		Lipc
				Klrg1		Hnrnph1
				Ifngr2		Pon2
				Hif1a		Adam8
				Satb1		Sapcd2
				Eea1		Npm1
				Atp6v0d1		Trnt1
				Tcp11l2		Grm7
				D8Ertd738e		Aqp1
				Dgat2		Psmb5
				Cxcr5		Naa20
				Gpm6b		S100a1
				Tespa1		Sult6b2
				Gla		Gm5415
				Cd9		Garem2
				mt-Nd4		Slc3a2
				Klrc1		Tesmin
				St8sia1		Lmo4
				Pkp4		Dhrs11
				Aqp8		Gm4884
				Pak1		Gm21708
				Tnfsf8		Ftl1
				Bcl6		Rangrf
				Eprs		Sh3d21
				Mbd2		Olfr1504
				Hsp90aa1		Rps8
				Ube2j1		Gm35060
				Trav11		Msc
				Patj		Bmt2
				Rpl35		Dalrd3
				Traf1		Agap2
				Lasp1		Rplp1
				Phlpp1		Psma1
				Gm3526		Nr2f1
				Ctla2b		Cldn14
				Id2		Prl7a1
				Ifitm2		Coprs
				Lmtk2		Cenpl
				Cyfip1		Tns2
				Cxcl10		Cd300c2
				Slamf1		Tacr3
				Cd226		Huwe1
				Tceal9		Oat
				Dnaja1		Trav13-4-dv7
				Ccr6		Tas2r138
				Hsd3b4		Ddx51
				Tnfrsf10b		Abcc10
				Tubb2a		Clca1
				Slfn2		Adat2
				Rora		Pou1f1
						Brinp2
						Fam199x
						Tas2r119
						Zp1
						Ascc1
						Ccser1
						Nufip2
						Tal2
						4930578I06Rik
						Iglon5
						Zc4h2
						4921517D22Rik
						Mx2
						Agtpbp1
						Gna12
						Krtap17-1
						Nap1l5
						Ddx28
						Gm9008
						Grm8
						Prl7a2
						Mmrn2
						Tm4sf5
						Trip6
						Rpl23
						Gm5431
						Anpep
						Btbd8
						Npffr1
						Bhlha9
						Gm3194
						Lipn
						Bnipl
						Ubiad1
						Tbc1d15
						C4bp
						Tns1
						Isy1
						Tas2r122
						Sod1
						Pld3
						Abcc12
						Tas2r137
						Iqsec2
						Mthfd2
						Emp1
						Gmcl1
						Tex13b
						Psca
						Gm28305
						Mt3
						Glmn
						Eomes
						Tnp2
						Cuedc1
						Trim5
						Tas2r143
						Senp1
						Gm4836
						Ovol2
						Gm4894
						Lonrf1
						Atp6v0e
						Vsx2
						Gpx4
						Rps19
						mt-Nd3
						mt-Co2
						Cavin2
						Tex13a
						Acod1
						3110021N24Rik
						Rps16
						Actrt1
						Tas2r129
						Tmsb15b1
						Tm2d3
						5330417H12Rik
						Pik3r3
						Apol11b
						Chsy1
						Adam7
						1700018B08Rik
						Ikzf4
						Rpl10
						Phgr1
						Gm5458
						Ndufa12
						Drd4
						Olfr1512
						Rps29
						Stat4
						Ifi202b
						Mpp7
						Brinp1
						Shisal1
						Kncn
						Il1rl1
						Zranb2
						Inpp4b
						Tnfrsf4
						Ramp3
						Mmp12
						Tmem39a
						Trim6
						Gm3739
						Slc24a5
						Nlgn2
						Gm5475
						Prl7c1
						Abcb1b
						Ggps1
						Rps26
						Uap1
						Gdpd4
						Smim3
						Vsnl1
						Igll1
						Avpr2
						Ddx56
						Trdv2-1
						Poldip2
						Mpc1
						4930544D05Rik
						Slc5a3
						Nanos2
						Mepe
						Cilp
						Ppp2r3c
						Samd11
						Ttc3
						Senp5
						Cxcr6
						Cops5
						Tmem35b
						Anks3
						Cldn10
						Clcc1
						Slc6a2
						Nags
						Dpy19l3
						Gm6034
						Sdcbp2
						Gm3383
						4930595D18Rik
						Piwil1
						Cryba4
						Eml6
						Itih4
						Tas2r118
						Tnc
						Alox15
						Srgn
						Rps12-ps3
						Psma6
						Actrt3
						Cavin4
						Gm21721
						Nlgn3
						Tas2r134
						Cenpc1
						Dolpp1
						Tgtp1
						Senp8
						4932438A13Rik
						Rpl12
						Ifih1
						Gabpb1
						Rpl10-ps3
						Fads2
						Zfp948
						Cntfr
						Sspo
						Eps8
						BC005537
						Mmachc
						Arpc3
						Col28a1
						mt-Nd5
						Plpp3
						Trib3
						Alox12
						Ddx25
						Tmco5b
						Cxcl9

## Sheet: Fig6b
Source data for Figure 6b.
Pathway	Comparison	-log10FDR
TNF-alpha Signaling via NF-kB	CARD11(E626K)CD4-Cre vs. WT	1.53131
TNF-alpha Signaling via NF-kB	HBZ Tg vs. WT	1.80043
TNF-alpha Signaling via NF-kB	CARD11(E626K)CD4-Cre;HBZ Tg vs. WT	0.703264
TGF-beta Signaling	CARD11(E626K)CD4-Cre vs. WT	1.04634
TGF-beta Signaling	HBZ Tg vs. WT	0.153637
TGF-beta Signaling	CARD11(E626K)CD4-Cre;HBZ Tg vs. WT	0.0838045
PI3K/AKT/mTOR Signaling	CARD11(E626K)CD4-Cre vs. WT	0
PI3K/AKT/mTOR Signaling	HBZ Tg vs. WT	0.4305
PI3K/AKT/mTOR Signaling	CARD11(E626K)CD4-Cre;HBZ Tg vs. WT	0.793726
p53 Pathway	CARD11(E626K)CD4-Cre vs. WT	0
p53 Pathway	HBZ Tg vs. WT	0.788396
p53 Pathway	CARD11(E626K)CD4-Cre;HBZ Tg vs. WT	0.793726
Myc Targets V1	CARD11(E626K)CD4-Cre vs. WT	0
Myc Targets V1	HBZ Tg vs. WT	0.431833
Myc Targets V1	CARD11(E626K)CD4-Cre;HBZ Tg vs. WT	1.105
mTORC1 Signaling	CARD11(E626K)CD4-Cre vs. WT	0.803784
mTORC1 Signaling	HBZ Tg vs. WT	0.539863
mTORC1 Signaling	CARD11(E626K)CD4-Cre;HBZ Tg vs. WT	0.562976
Mitotic Spindle	CARD11(E626K)CD4-Cre vs. WT	0
Mitotic Spindle	HBZ Tg vs. WT	2.8037
Mitotic Spindle	CARD11(E626K)CD4-Cre;HBZ Tg vs. WT	0.562976
Interferon Gamma Response	CARD11(E626K)CD4-Cre vs. WT	1.53131
Interferon Gamma Response	HBZ Tg vs. WT	2.50116
Interferon Gamma Response	CARD11(E626K)CD4-Cre;HBZ Tg vs. WT	1.8561
Interferon Alpha Response	CARD11(E626K)CD4-Cre vs. WT	0
Interferon Alpha Response	HBZ Tg vs. WT	0.579216
Interferon Alpha Response	CARD11(E626K)CD4-Cre;HBZ Tg vs. WT	0.776607
Inflammatory Response	CARD11(E626K)CD4-Cre vs. WT	0.803784
Inflammatory Response	HBZ Tg vs. WT	0.313561
Inflammatory Response	CARD11(E626K)CD4-Cre;HBZ Tg vs. WT	0.2651
IL-6/JAK/STAT3 Signaling	CARD11(E626K)CD4-Cre vs. WT	0
IL-6/JAK/STAT3 Signaling	HBZ Tg vs. WT	1.34405
IL-6/JAK/STAT3 Signaling	CARD11(E626K)CD4-Cre;HBZ Tg vs. WT	0.703264
IL-2/STAT5 Signaling	CARD11(E626K)CD4-Cre vs. WT	1.53131
IL-2/STAT5 Signaling	HBZ Tg vs. WT	5.04941
IL-2/STAT5 Signaling	CARD11(E626K)CD4-Cre;HBZ Tg vs. WT	3.20442
G2-M Checkpoint	CARD11(E626K)CD4-Cre vs. WT	0
G2-M Checkpoint	HBZ Tg vs. WT	0.539863
G2-M Checkpoint	CARD11(E626K)CD4-Cre;HBZ Tg vs. WT	0.793726
E2F Targets	CARD11(E626K)CD4-Cre vs. WT	0
E2F Targets	HBZ Tg vs. WT	0.313561
E2F Targets	CARD11(E626K)CD4-Cre;HBZ Tg vs. WT	0.793726
Apical Junction	CARD11(E626K)CD4-Cre vs. WT	0.803784
Apical Junction	HBZ Tg vs. WT	0.18451
Apical Junction	CARD11(E626K)CD4-Cre;HBZ Tg vs. WT	0.562976

## Sheet: Fig7
Source data for Figure 7.
		NES						FDR
Class	Gene set	CARD_vs_WT	HBZ_vs_WT	HBZ;CARD_vs_WT	HBZ;CARD_vs_HBZ	HBZ;CARD_vs_CARD		CARD_vs_WT	HBZ_vs_WT	HBZ;CARD_vs_WT	HBZ;CARD_vs_HBZ	HBZ;CARD_vs_CARD
NFKB_ACTIVATION	NFKB_1	1.54725	-0.488887	-1.15973	-0.848382	-1.6219		0.16425	1	0.867658	0.782073	0.152582
NFKB_ACTIVATION	GOBP_NIK_NF_KAPPAB_SIGNALING	1.18318	1.0057	1.38094	-1.01686	1.12257		0.468303	1	0.189046	0.68026	0.506675
NFKB_ACTIVATION	IRF4UP_4	1.51785	1.34055	1.6879	-1.31509	0.839096		0.168007	1	0.136355	1	0.740411
NFKB_ACTIVATION	IRF4UP-10	1.46006	1.13792	1.5866	-0.994662	1.46712		0.175787	1	0.149251	0.78625	0.304929
NFKB_ACTIVATION	IRF4UP-12	1.19442	1.20568	1.34293	-0.996664	1.19535		0.265352	1	0.242787	0.783898	0.432897
NFKB_ACTIVATION	IRF4UP-1	1.28742	1.17329	1.29149	-0.765659	0.895657		0.224652	1	0.266288	0.790276	0.692282
NFKB_ACTIVATION	IRF4UP-2	1.18233	0.906398	1.30536	-0.840754	1.07529		0.276747	0.807911	0.263073	0.763921	0.508754
NFKB_ACTIVATION	IRF4UP-3	1.20912	1.02642	1.36321	-0.901313	1.05131		0.265365	0.929429	0.236848	0.758652	0.545337
NFKB_ACTIVATION	IRF4-5	1.20101	0.955395	1.51993	0.463249	1.13682		0.263096	0.856128	0.169064	1	0.447637
CYTOKINE_SIGNALING	JAK2UP_2	1.48376	1.02997	1.08042	-1.11784	0.85947		0.170197	0.937131	0.459461	0.843127	0.707898
CYTOKINE_SIGNALING	HALLMARK_IL6_JAK_STAT3_SIGNALING	1.36381	0.803567	-0.842709	-0.710075	-1.21435		0.233915	1	0.694891	0.895067	0.332823
CYTOKINE_SIGNALING	HALLMARK_IL2_STAT5_SIGNALING	1.47117	0.935733	1.22888	-0.75782	-1.35128		0.0854536	1	0.209157	0.973341	0.225023
CYTOKINE_SIGNALING	HALLMARK_TNFA_SIGNALING_VIA_NFKB	1.31408	0.57615	-0.852382	-1.1945	-1.59084		0.221428	1	0.837037	1	0.0787856
CYTOKINE_SIGNALING	HALLMARK_INFLAMMATORY_RESPONSE	1.50615	0.426899	-0.895665	-1.08992	-1.46134		0.0896047	1	0.99808	0.892551	0.11997
PI3K/AKT/MTOR SIGNALING	KEGG_MTOR_SIGNALING_PATHWAY	1.02697	1.2398	1.31305	-1.07911	1.12932		0.803721	1	0.191854	0.887898	0.473269
PI4K/AKT/MTOR SIGNALING	HALLMARK_PI3K_AKT_MTOR_SIGNALING	0.97964	0.76422	1.40025	-0.666397	1.19861		0.651781	1	0.099789	0.907923	0.420451
PROLIFERATION	GOBP_ACTIVATED_T_CELL_PROLIFERATION	1.55828	0.926516	1.36207	-0.958344	1.08309		0.664736	0.939319	0.198764	0.667261	0.54371
PROLIFERATION	GOBP_CELL_CYCLE_G2_M_PHASE_TRANSITION	0.948145	1.10227	1.51978	-1.05603	1.49998		0.684221	1	0.15378	0.690973	0.239117
PROLIFERATION	GOBP_REGULATION_OF_CELL_CYCLE_G2_M_PHASE_TRANSITION	0.87296	1.21554	1.52656	-1.17767	1.50823		0.772376	1	0.155254	0.863776	0.238758
PROLIFERATION	KEGG_CELL_CYCLE	1.19876	1.22495	1.49307	-0.673374	1.44983		0.661585	1	0.116536	0.85118	0.253657
PROLIFERATION	PROLIF-2	1.27192	0.52835	1.39934	0.562986	1.22424		0.225342	0.946607	0.222213	1	0.405617
PROLIFERATION	PROLIF-4	1.45307	0.733656	1.47888	-0.710418	1.28155		0.175382	0.854018	0.169814	0.829454	0.37718
PROLIFERATION	PROLIF-7	1.36207	1.03752	1.46224	-0.888024	1.3027		0.218997	0.956841	0.180288	0.763894	0.356657
PROLIFERATION	PROLIF-9	1.11445	1.15593	1.50764	0.580542	1.5267		0.347606	1	0.170729	1	0.264565
PROLIFERATION	PROLIF-10	1.33987	1.32376	1.48121	-0.859573	1.35197		0.208926	1	0.172025	0.777324	0.32805
PROLIFERATION	KEGG_DNA_REPLICATION	-0.54955	1.30097	1.43344	1.01315	1.53471		1	1	0.12542	1	0.258528
PROLIFERATION	HALLMARK_E2F_TARGETS	0.88709	1.35737	1.59202	-0.43732	1.60248		0.728222	1	0.0610465	1	0.240161
PROLIFERATION	MYCUP-4	1.24527	0.965184	1.53612	-0.315634	1.55519		0.240855	0.867335	0.17872	0.998855	0.326363
PROLIFERATION	MYCUP-1	1.07029	1.04268	1.46394	-0.842041	1.27573		0.383044	0.979896	0.181425	0.768525	0.379479
PROLIFERATION	MYCCHIP-1	1.20978	1.09007	1.292	-1.05554	1.30838		0.26661	0.98113	0.268583	0.81737	0.36872
PROLIFERATION	HALLMARK_MYC_TARGETS_V1	1.16527	0.953946	1.59047	-0.710534	1.21859		0.359777	1	0.0570349	0.917226	0.481131
PROLIFERATION	HALLMARK_MYC_TARGETS_V2	1.17202	0.916792	1.43722	-0.564394	1.53281		0.367801	1	0.0896141	1	0.241104
PROLIFERATION	MYCUP_3	1.38022	0.639744	1.29125	0.968759	1.27519		0.212039	0.903526	0.26404	1	0.37453
T_CELL_DIFFERENTIATION	GOBP_REGULATION_OF_T_CELL_DIFFERENTIATION_IN_THYMUS	-0.856083	-0.85753	-0.813885	1.02685	1.03533		1	1	1	1	0.588349
T_CELL_DIFFERENTIATION	GOBP_T_HELPER_1_CELL_DIFFERENTIATION	1.12176	1.07123	1.66863	-0.852647	1.70161		0.512498	1	0.164559	0.711286	0.185441
T_CELL_DIFFERENTIATION	GOBP_T_HELPER_2_CELL_DIFFERENTIATION	1.32695	1.14981	1.74295	-1.17696	1.25464		0.421539	1	0.155797	0.861813	0.378275
ADHESION_MIGRATION_CHEMOTAXIS	GOBP_CELL_CELL_ADHESION_MEDIATED_BY_CADHERIN	1.06583	1.02052	1.38826	-1.1117	1.51318		0.562949	1	0.185784	0.745737	0.247278
ADHESION_MIGRATION_CHEMOTAXIS	GOBP_CELL_CELL_ADHESION_MEDIATED_BY_INTEGRIN	1.18675	1.29178	1.71171	-1.36913	1.25266		0.464394	1	0.158909	1	0.378605
ADHESION_MIGRATION_CHEMOTAXIS	GOBP_POSITIVE_REGULATION_OF_CELL_ADHESION_MEDIATED_BY_INTEGRIN	0.920563	1.27217	1.28899	-1.1086	0.883362		0.720057	1	0.257881	0.744458	0.752176
ADHESION_MIGRATION_CHEMOTAXIS	GOBP_REGULATION_OF_CELL_CELL_ADHESION_MEDIATED_BY_CADHERIN	1.28436	1.09177	1.52821	-0.852706	1.71024		0.426868	1	0.154252	0.711447	0.222304
ADHESION_MIGRATION_CHEMOTAXIS	KEGG_LEUKOCYTE_TRANSENDOTHELIAL_MIGRATION	-0.981402	1.00019	1.14267	-0.941067	1.20101		1	0.914976	0.329833	0.749748	0.463163
ADHESION_MIGRATION_CHEMOTAXIS	GOBP_EOSINOPHIL_CHEMOTAXIS	1.23751	1.07586	1.69167	-0.488813	1.02479		0.43566	1	0.157917	0.979057	0.59799
ADHESION_MIGRATION_CHEMOTAXIS	GOBP_EOSINOPHIL_MIGRATION	1.31109	0.702163	1.51402	0.73612	0.972406		0.425862	0.902605	0.15289	1	0.651187
ADHESION_MIGRATION_CHEMOTAXIS	KEGG_FOCAL_ADHESION	-0.872604	1.12384	1.26569	-1.2139	1.28553		1	0.942554	0.215266	1	0.351651
ADHESION_MIGRATION_CHEMOTAXIS	KEGG_TIGHT_JUNCTION	1.00897	0.713697	1.27051	-0.752493	1.29374		0.772474	0.844067	0.219619	0.804768	0.366934
ADHESION_MIGRATION_CHEMOTAXIS	KEGG_REGULATION_OF_ACTIN_CYTOSKELETON	1.12102	1.23413	1.40599	-1.1464	1.25985		0.652381	1	0.118363	0.967228	0.357843
CANCER/LEUKEMIA	KEGG_NON_SMALL_CELL_LUNG_CANCER	1.01461	1.1449	1.4666	-0.961499	1.30891		0.815677	0.985008	0.111574	0.7825	0.359372
CANCER/LEUKEMIA	KEGG_THYROID_CANCER	1.19065	1.20197	1.48268	-0.92382	1.04304		0.627835	1	0.116022	0.744594	0.539714
CANCER/LEUKEMIA	KEGG_SMALL_CELL_LUNG_CANCER	1.29352	1.18614	1.41576	-1.20404	1.47392		0.708124	1	0.116348	1	0.253007
CANCER/LEUKEMIA	KEGG_BLADDER_CANCER	1.56714	1.26487	1.50789	-0.948114	1.01647		0.554237	1	0.121363	0.779197	0.565996
CANCER/LEUKEMIA	KEGG_ENDOMETRIAL_CANCER	0.779306	1.23585	1.24825	-1.32266	1.02889		0.896098	1	0.22348	1	0.553933
CANCER/LEUKEMIA	KEGG_RENAL_CELL_CARCINOMA	0.903738	0.913997	1.36268	-0.915252	1.04567		0.868462	0.804384	0.161842	0.727709	0.539753
CANCER/LEUKEMIA	KEGG_CHRONIC_MYELOID_LEUKEMIA	0.832528	0.985529	1.45447	-1.00724	1.17769		0.907551	0.895531	0.116074	0.795316	0.45053
OTHERS	HALLMARK_COMPLEMENT	1.34419	0.901965	1.24238	-0.991253	-0.989016		0.207809	1	0.221682	0.950902	0.545053
METABOLISM	KEGG_GLYCOLYSIS_GLUCONEOGENESIS	1.38091	0.967267	1.7449	-0.691022	1.16063		0.662294	0.882174	0.0742	0.835061	0.458819
METABOLISM	KEGG_INSULIN_SIGNALING_PATHWAY	0.845571	1.07177	1.57915	-1.03209	1.29099		0.920366	0.963333	0.156973	0.802129	0.366149
METABOLISM	KEGG_GLYCOSAMINOGLYCAN_DEGRADATION	0.874291	1.33504	1.44294	-0.651014	1.48458		0.880334	1	0.113148	0.872852	0.295543
METABOLISM	KEGG_PYRUVATE_METABOLISM	1.05224	0.928917	1.4317	-0.756036	0.914528		0.789637	0.835891	0.120748	0.809932	0.676933
METABOLISM	KEGG_GALACTOSE_METABOLISM	0.899159	1.18971	1.56677	-0.845152	1.45243		0.844737	1	0.135615	0.798065	0.269246
METABOLISM	KEGG_PYRIMIDINE_METABOLISM	1.12502	1.18749	1.43104	-0.408697	1.54726		0.666783	1	0.118612	0.998437	0.371202
METABOLISM	KEGG_NITROGEN_METABOLISM	0.8404	0.873965	1.16707	-0.943913	0.818218		0.921055	0.81665	0.302997	0.759526	0.789323

[truncated: 14 more sheets: Fig8a_KEGG, Fig8a_HALLMARK, Fig9b, Fig9e, FigS3, FigS4a, FigS4b, FigS4c, FigS4d, FigS5a, FigS5b, FigS6c, FigS6d, FigS13a]
